# Supplementary material for: Buprestid Beetles of Togo: Ecological, Sociocultural, and Nutritional Impacts of a High Quality Food Source
Source: Insects. 2026 Mar 16;17(3):320. doi: 10.3390/insects17030320 (PMC13027031; doi:10.3390/insects17030320)
Supplement: Supplementary file 1 [file insects-17-00320-s001.zip]

Archive with 1 entries (1 files):
- insects-4186514-supplementary.pdf
